# Supplementary material for: Trade Cooperation, Environmental Protection, and Sustainability: The Belt and Road Initiative Perspective
Source: Glob Chall. 2026 Jul 16;10(7):e70129. doi: 10.1002/gch2.70129 (PMC13373936; doi:10.1002/gch2.70129)
Supplement: Supplementary file 1 — Supporting File: gch270129‐sup‐0001‐SuppMat.zip. [file GCH2-10-e70129-s001.zip]

Archive with 4 entries (4 files):
- Supplementary material 4_Elasticities_sensitivity analysis.docx
- Supplementary material 1_Region Aggregation.docx
- Supplementary material 2_Sector Classification.docx
- Supplementary material 3_Decomposition results.docx
